# Supplementary material for: Bacterial Community Patterns Across the Whole-Plant Continuum of Ormosia microphylla in Diverse Habitats
Source: Microorganisms. 2026 May 19;14(5):1143. doi: 10.3390/microorganisms14051143 (PMC13209703; doi:10.3390/microorganisms14051143)
Supplement: Supplementary file 1 [file microorganisms-14-01143-s001.zip › Table S1.xlsx]

## Sheet: Sheet2
Table S1.Sequencing depth and OTU clustering summary for each sample group
SampleInfo	OTU sequence similarity	Classification Confidence	Seq_num	Base_num	OTU number
CZC_rhizo	0.97	0.7	55535±1266	20923649±485075	516±34
CZC_root	0.97	0.7	48915±7235	18429422±2710972	340±45
CZC_stem	0.97	0.7	44901±2466	16903912±929123	295±77
CZC_leaf	0.97	0.7	48227±3597	18175057±1344180	325±38
HJD_rhizo	0.97	0.7	50795±283	19169657±115799	899±19
HJD_root	0.97	0.7	46006±4186	17341880±1579552	710±37
HJD_stem	0.97	0.7	56502±1968	21306279±740079	445±12
HJD_leaf	0.97	0.7	44851±1010	16913279±382839	389±53
ZD_rhizo	0.97	0.7	55201±1232	20812209±447071	416±55
ZD_root	0.97	0.7	51273±2534	19314567±957769	342±38
ZD_stem	0.97	0.7	52201±2754	19685004±1035846	350±25
ZD_leaf	0.97	0.7	48107±2626	18154652±998193	354±22
CZC, Chazichong; HJD, Huangjingdong; ZD, Zhangdong; rhizo, rhizosphere soil.
